# Supplementary material for: Indole Diketopiperazine Alkaloids from the Marine Sediment-Derived Fungus Aspergillus chevalieri against Pancreatic Ductal Adenocarcinoma
Source: Mar Drugs. 2023 Dec 20;22(1):5. doi: 10.3390/md22010005 (PMC10820104; doi:10.3390/md22010005)
Supplement: Supplementary file 1 [file marinedrugs-22-00005-s001.zip]

Archive with 1 entries (1 files):
- marinedrugs-2776028-supplementary.pdf
